# Supplementary material for: Processing, Microstructure, and Performance of Robocast Clay-Based Ceramics Incorporating Hollow Alumina Microspheres
Source: Materials (Basel). 2024 Mar 31;17(7):1603. doi: 10.3390/ma17071603 (PMC11012627; doi:10.3390/ma17071603)
Supplement: Supplementary file 1 [file materials-17-01603-s001.zip]

Archive with 2 entries (2 files):
- Video S 1-3D printing video.mp4
- materials-2899102-supplementary.pdf
